# Supplementary material for: A Comprehensive Characterization of Stemness in Cell Lines and Primary Cells of Pancreatic Ductal Adenocarcinoma
Source: Int J Mol Sci. 2022 Sep 14;23(18):10663. doi: 10.3390/ijms231810663 (PMC9503169; doi:10.3390/ijms231810663)
Supplement: Supplementary file 1 [file ijms-23-10663-s001.zip]

Archive with 1 entries (1 files):
- ijms-1884898-supplementary.pdf
